# Supplementary material for: Distinct pathways for evolution of enhanced receptor binding and cell entry in SARS-like bat coronaviruses
Source: PLoS Pathog. 2024 Nov 15;20(11):e1012704. doi: 10.1371/journal.ppat.1012704 (PMC11602109; doi:10.1371/journal.ppat.1012704)
Supplement: S2 Table — The simplex regression method of Miton and colleagues was used to estimate the additive and non-additive contributions of each mutation to the double-mutant phenotype. Tabs 1–3: Analysis of scVSV:HsACE binding. Tabs 4–6: Analysis of scVSV:DBT-HsACE infectivity. Tabs 1, 4: Log-transformed and WT-subtracted data. Tabs 2, 5: Best-fit model for each dataset. ‘order 1’ = additive contributions. Higher-order (i.e., epistatic) contributions did not reach statistical significance (p = 0.05). Tabs 3, 6: Effect of each mutation position. (XLSX) [file ppat.1012704.s011.xlsx]

## Sheet: HsACE2 binding | Dataset
WT
FA
Positions
294	835
Genotype	Function
FA	0
FA	0
FA	0
FD	0.399185
FD	0.625359
FD	0.414288
LA	0.440533
LA	0.581132
LA	0.491999
LD	1.11904
LD	1.44366
LD	1.08948

## Sheet: HsACE2 binding | Best-fit model
model_order	R2	(Adjusted)	Delta R2
order1	0.932835	0.907649	0.932835

## Sheet: HsACE2 binding | Mut effects
indices	effect	R2
INTERCEPT	1.10078	0
294	0.621168	0.485523
835	0.596224	0.447313
294|835

## Sheet: HsACE2 infx | Dataset
WT
FA
Positions
294	835
Genotype	Function
FA	0.0723495
FA	0.120733
FA	0.050908
FA	0.229022
FA	0.184493
FA	-0.210929
FA	-0.235647
FA	-0.210929
FD	0.834003
FD	0.762565
FD	0.875483
FD	0.759696
FD	0.706621
FD	0.621379
LA	0.886798
LA	0.593431
LA	0.628133
LA	0.792749
LA	0.787706
LA	0.461573
LA	0.48933
LD	1.46056
LD	1.45589
LD	1.32426
LD	1.32223
LD	1.2684
LD	1.26526
LD	1.47756
LD	1.51733

## Sheet: HsACE2 infx | Best-fit model
model_order	R2	(Adjusted)	Delta R2
order1	0.935942	0.928255	0.935942

## Sheet: HsACE2 infx | Mut effects
indices	effect	R2
INTERCEPT	1.40267	0
294	0.64542	0.453342
835	0.741015	0.569582
294|835
