# Supplementary material for: Distinct pathways for evolution of enhanced receptor binding and cell entry in SARS-like bat coronaviruses
Source: PLoS Pathog. 2024 Nov 15;20(11):e1012704. doi: 10.1371/journal.ppat.1012704 (PMC11602109; doi:10.1371/journal.ppat.1012704)
Supplement: S1 File — Consensus sequence of spike gene in the rescued rVSV-SHC014-CoV viral population generated by assembly of nanopore sequencing reads. A single point mutation encoding the substitution A835D was observed. Sequence provided in plain-text file in fasta format. (FA) [file ppat.1012704.s012.fa]

>RsSHC014 pVSV circular  (17,179 bp)
ACGAAGACAAACAAACCATTATTATCATTAAAAGGCTCAGGAGAAACTTTaacagtaatcagaattctcgagATGGTGAG
CAAGGGCGAGGAGCTGTTCACCGGGGTGGTGCCCATCCTGGTCGAGCTGGACGGCGACGTAAACGGCCACAAGTTCAGCG
TGTCCGGCGAGGGCGAGGGCGATGCCACCTACGGCAAGCTGACCCTGAAGTTCATCTGCACCACCGGCAAGCTGCCCGTG
CCCTGGCCCACCCTCGTGACCACCCTGACCTACGGCGTGCAGTGCTTCAGCCGCTACCCCGACCACATGAAGCAGCACGA
CTTCTTCAAGTCCGCCATGCCCGAAGGCTACGTCCAGGAGCGCACCATCTTCTTCAAGGACGACGGCAACTACAAGACCC
GCGCCGAGGTGAAGTTCGAGGGCGACACCCTGGTGAACCGCATCGAGCTGAAGGGCATCGACTTCAAGGAGGACGGCAAC
ATCCTGGGGCACAAGCTGGAGTACAACTACAACAGCCACAACGTCTATATCATGGCCGACAAGCAGAAGAACGGCATCAA
GGTGAACTTCAAGATCCGCCACAACATCGAGGACGGCAGCGTGCAGCTCGCCGACCACTACCAGCAGAACACCCCCATCG
GCGACGGCCCCGTGCTGCTGCCCGACAACCACTACCTGAGCACCCAGTCCGCCCTGAGCAAAGACCCCAACGAGAAGCGC
GATCACATGGTCCTGCTGGAGTTCGTGACCGCCGCCGGGATCACTCTCGGCATGGACGAGCTGTACAAGtgatggccata
tgaaaaaaactAACAGTAATCAAAATGTCTGTTACAGTCAAGAGAATCATTGACAACACAGTCATAGTTCCAAAACTTCC
TGCAAATGAGGATCCAGTGGAATACCCGGCAGATTACTTCAGAAAATCAAAGGAGATTCCTCTTTACATCAATACTACAA
AAAGTTTGTCAGATCTAAGAGGATATGTCTACCAAGGCCTCAAATCCGGAAATGTATCAATCATACATGTCAACAGCTAC
TTGTATGGAGCATTAAAGGACATCCGGGGTAAGTTGGATAAAGATTGGTCAAGTTTCGGAATAAACATCGGGAAAGCAGG
GGATACAATCGGAATATTTGACCTTGTATCCTTGAAAGCCCTGGACGGCGTACTTCCAGATGGAGTATCGGATGCTTCCA
GAACCAGCGCAGATGACAAATGGTTGCCTTTGTATCTACTTGGCTTATACAGAGTGGGCAGAACACAAATGCCTGAATAC
AGAAAAAAGCTCATGGATGGGCTGACAAATCAATGCAAAATGATCAATGAACAGTTTGAACCTCTTGTGCCAGAAGGTCG
TGACATTTTTGATGTGTGGGGAAATGACAGTAATTACACAAAAATTGTCGCTGCAGTGGACATGTTCTTCCACATGTTCA
AAAAACATGAATGTGCCTCGTTCAGATACGGAACTATTGTTTCCAGATTCAAAGATTGTGCTGCATTGGCAACATTTGGA
CACCTCTGCAAAATAACCGGAATGTCTACAGAAGATGTAACGACCTGGATCTTGAACCGAGAAGTTGCAGATGAAATGGT
CCAAATGATGCTTCCAGGCCAAGAAATTGACAAGGCCGATTCATACATGCCTTATTTGATCGACTTTGGATTGTCTTCTA
AGTCTCCATATTCTTCCGTCAAAAACCCTGCCTTCCACTTCTGGGGGCAATTGACAGCTCTTCTGCTCAGATCCACCAGA
GCAAGGAATGCCCGACAGCCTGATGACATTGAGTATACATCTCTTACTACAGCAGGTTTGTTGTACGCTTATGCAGTAGG
ATCCTCTGCCGACTTGGCACAACAGTTTTGTGTTGGAGATAACAAATACACTCCAGATGATAGTACCGGAGGATTGACGA
CTAATGCACCGCCACAAGGCAGAGATGTGGTCGAATGGCTCGGATGGTTTGAAGATCAAAACAGAAAACCGACTCCTGAT
ATGATGCAGTATGCGAAAAGAGCAGTCATGTCACTGCAAGGCCTAAGAGAGAAGACAATTGGCAAGTATGCTAAGTCAGA
ATTTGACAAATGACCCTATAATTCTCAGATCACCTATTATATATTATGCTACATATGAAAAAAACTAACAGATATCATGG
ATAATCTCACAAAAGTTCGTGAGTATCTCAAGTCCTACTCTCGTCTAGATCAGGCGGTAGGAGAGATAGATGAGATCGAA
GCACAACGAGCTGAAAAGTCCAATTATGAGTTGTTCCAAGAGGACGGAGTGGAAGAGCATACTAGGCCCTCTTATTTTCA
GGCAGCAGATGATTCTGACACAGAATCTGAACCAGAAATTGAAGACAATCAAGGCTTGTATGTACCAGATCCGGAAGCTG
AGCAAGTTGAAGGCTTTATACAGGGGCCTTTAGATGACTATGCAGATGAGGACGTGGATGTTGTATTCACTTCGGACTGG
AAACAGCCTGAGCTTGAATCCGACGAGCATGGAAAGACCTTACGGTTGACATTGCCAGAGGGTTTAAGTGGAGAGCAGAA
ATCCCAGTGGCTTTTGACGATTAAAGCAGTCGTTCAAAGTGCCAAACACTGGAATCTGGCAGAGTGCACATTTGAAGCAT
CGGGAGAAGGGGTCATCATAAAAAAGCGCCAGATAACTCCGGATGTATATAAGGTCACTCCAGTGATGAACACACATCCG
TACCAATCAGAAGCCGTATCAGATGTTTGGTCTCTCTCAAAGACATCCATGACTTTCCAACCCAAGAAAGCAAGTCTTCA
GCCTCTCACCATATCCTTGGATGAATTGTTCTCATCTAGAGGAGAATTCATCTCTGTCGGAGGTAACGGACGAATGTCTC
ATAAAGAGGCCATCCTGCTCGGTCTGAGGTACAAAAAGTTGTACAATCAGGCGAGAGTCAAATATTCTCTGTAGACTATG
AAAAAAAGTAACAGATATCACAATCTAAGTGTTATCCCAATCCATTCATCATGAGTTCCTTAAAGAAGATTCTCGGTCTG
AAGGGGAAAGGTAAGAAATCTAAGAAATTAGGGATCGCACCACCCCCTTATGAAGAGGACACTAGCATGGAGTATGCTCC
GAGCGCTCCAATTGACAAATCCTATTTTGGAGTTGACGAGATGGACACCTATGATCCGAATCAATTAAGATATGAGAAAT
TCTTCTTTACAGTGAAAATGACGGTTAGATCTAATCGTCCGTTCAGAACATACTCAGATGTGGCAGCCGCTGTATCCCAT
TGGGATCACATGTACATCGGAATGGCAGGGAAACGTCCCTTCTACAAAATCTTGGCTTTTTTGGGTTCTTCTAATCTAAA
GGCCACTCCAGCGGTATTGGCAGATCAAGGTCAACCAGAGTATCACGCTCACTGCGAAGGCAGGGCTTATTTGCCACATA
GGATGGGGAAGACCCCTCCCATGCTCAATGTACCAGAGCACTTCAGAAGACCATTCAATATAGGTCTTTACAAGGGAACG
ATTGAGCTCACAATGACCATCTACGATGATGAGTCACTGGAAGCAGCTCCTATGATCTGGGATCATTTCAATTCTTCCAA
ATTTTCTGATTTCAGAGAGAAGGCCTTAATGTTTGGCCTGATTGTCGAGAAAAAGGCATCTGGAGCGTGGGTCCTGGATT
CTATCAGCCACTTCAAATGAGCTAGTCTAGCTTCCAGCTTCTGAACAATCCCCGGTTTACTCAGTCTCTCCTAATTCCAG
CCTTTCGAACAACTAATATCCTGTCTTTTCTATCCCTATGAAAAAAACTAACAGAGATCGATCTGTTTCCTTGACaCGCG
TGCCGCCACCATGAAACTGCTTGTTCTGGTGTTTGCTACTTTGGTGTCAAGCTATACAATTGAAAAATGTCTGGACTTTG
ACGACCGCACTCCCCCTGCAAATACTCAGTTCCTTAGTAGCCACAGGGGCGTATACTATCCTGATGATATTTTTAGGTCT
AATGTCCTCCACCTGGTGCAAGACCATTTCCTCCCCTTCGACTCCAACGTGACCCGCTTTATTACTTTTGGCCTGAACTT
TGATAATCCAATCATTCCATTCAGGGATGGGATTTATTTTGCCGCAACCGAGAAGTCCAATGTAATTAGAGGCTGGGTGT
TTGGTTCCACCATGAACAACAAAAGTCAGTCCGTGATTATCATGAACAATAGTACCAACCTCGTTATTCGAGCCTGCAAT
TTCGAGCTGTGCGATAACCCTTTCTTCGTTGTCCTCAAATCCAACAACACACAAATCCCCTCTTATATCTTTAATAACGC
ATTTAACTGTACCTTCGAGTACGTATCTAAAGACTTTAACCTGGACCTGGGAGAGAAGCCAGGGAACTTTAAAGATCTTA
GAGAGTTCGTGTTCCGCAATAAGGATGGCTTCCTCCACGTTTATAGTGGGTACCAGCCAATTAGCGCAGCTAGCGGATTG
CCTACAGGATTCAATGCTCTGAAACCTATTTTTAAGCTGCCTTTGGGCATAAACATTACCAATTTTAGAACTCTCCTGAC
TGCCTTTCCACCTCGGCCTGATTATTGGGGCACATCCGCTGCCGCCTACTTTGTCGGATACCTTAAGCCAACTACATTTA
TGTTGAAGTATGATGAGAACGGCACGATTACTGACGCCGTAGATTGTTCTCAAAACCCACTGGCAGAATTGAAATGCTCC
GTGAAGAGCTTCGAGATCGACAAGGGAATTTATCAGACGTCCAACTTTAGGGTAGCTCCCTCCAAAGAGGTGGTGCGGTT
TCCAAATATAACTAATCTGTGCCCTTTTGGCGAGGTGTTTAACGCTACAACTTTCCCCTCCGTGTATGCCTGGGAGCGGA
AAAGAATCAGTAATTGCGTTGCCGACTACAGTGTGCTGTATAACAGTACATCATTTTCTACTTTCAAATGTTATGGCGTG
AGCGCTACCAAACTGAACGATCTGTGTTTTTCTAACGTGTACGCCGATTCTTTTGTAGTAAAAGGTGATGACGTCCGCCA
GATTGCTCCTGGGCAGACTGGAGTTATTGCAGACTATAACTACAAACTCCCTGATGACTTTCTTGGATGTGTCCTGGCTT
GGAACACCAATAGCAAGGACAGCTCTACGAGTGGAAACTATAACTATCTGTATAGGTGGGTTCGGCGCAGTAAGCTGAAC
CCATACGAGCGCGATTTGTCCAACGATATATACTCTCCAGGCGGACAATCCTGTAGTGCTGTGGGTCCTAATTGCTATAA
CCCCCTGCGGCCCTATGGCTTTTTTACTACCGCCGGGGTCGGGCACCAGCCATATAGAGTGGTCGTTCTTTCTTTCGAGC
TCCTTAACGCTCCTGCTACAGTGTGTGGTCCAAAGCTGAGTACTGATCTTATAAAGAATCAGTGCGTGAATTTCAACTTC
AATGGACTGACCGGCACAGGCGTTCTCACACCATCTTCTAAACGCTTCCAGCCCTTCCAACAATTCGGAAGGGACGTGAG
CGACTTCACGGATTCCGTTAGGGACCCTAAAACATCTGAAATATTGGATATTTCCCCTTGCAGCTTCGGCGGAGTTTCTG
TGATTACACCAGGAACAAACACATCTTCCGAAGTGGCTGTGCTCTACCAGGACGTGAATTGTACCGACGTACCCGTGGCA
ATCCATGCCGATCAGCTTACCCCCAGTTGGCGGGTGTACTCAACGGGAAACAATGTGTTTCAAACTCAAGCTGGGTGTCT
CATTGGAGCTGAGCATGTGGATACAAGCTATGAATGCGACATCCCCATCGGAGCAGGCATCTGTGCAAGTTATCACACAG
TATCAAGTCTGCGGTCCACCTCCCAAAAATCAATCGTGGCCTATACCATGTCACTGGGGGCCGATAGCTCCATTGCTTAT
TCTAATAACACTATAGCCATTCCTACAAACTTCTCTATCTCCATTACAACAGAAGTCATGCCTGTGAGTATGGCCAAAAC
GTCAGTGGATTGTAATATGTATATATGTGGGGATTCCACAGAGTGTGCCAACCTTCTGCTTCAGTACGGGTCCTTTTGTA
CCCAGCTCAACCGAGCTCTGAGCGGAATTGCAGTTGAACAGGACCGCAACACAAGGGAGGTGTTTGCCCAGGTCAAACAG
ATGTATAAAACTCCAACCTTGAAGGATTTCGGAGGATTCAACTTCTCCCAGATTCTGCCCGACCCACTGAAACCCACAAA
GAGATCCTTCATTGAAGACTTGCTTTTCAATAAGGTCACCCTGGCAGACGCCGGGTTCATGAAGCAATACGGGGAGTGCC
TGGGGGATATCAATGCTAGAGATCTGATTTGCGCCCAGAAATTTAATGGCCTTACTGTCCTGCCTCCTCTGCTTACTGAC
GATATGATAGCCGCTTACACCGCAGCATTGGTGTCTGGAACGGCAACAGCTGGCTGGACATTCGGGGCCGGTGCCGCACT
TCAGATCCCATTTGCCATGCAGATGGCATATCGCTTCAATGGCATTGGAGTCACTCAGAATGTGCTGTACGAGAACCAGA
AACAGATTGCCAATCAGTTCAATAAGGCAATCAGTCAGATTCAGGAAAGTCTGACCACAACAAGTACTGCCCTGGGGAAA
CTGCAAGATGTTGTAAACCAGAATGCCCAGGCACTGAATACATTGGTAAAACAGCTTAGTTCCAATTTCGGAGCCATATC
TTCAGTGTTGAACGACATCCTCAGTCGGCTGGATAAGGTTGAGGCCGAGGTGCAAATAGATAGGCTCATTACCGGGCGGC
TGCAGTCCTTGCAAACCTACGTCACTCAACAGCTGATTAGAGCTGCAGAAATCCGGGCATCAGCAAATCTGGCCGCCACC
AAGATGAGCGAATGCGTACTGGGCCAGTCTAAACGAGTCGACTTTTGTGGGAAGGGGTACCACCTGATGAGTTTCCCACA
GGCTGCCCCCCACGGCGTTGTGTTCCTGCACGTGACCTATGTTCCCAGCCAGGAGAGGAACTTCACAACAGCCCCAGCCA
TATGCCACGAGGGGAAAGCTTACTTCCCTCGGGAGGGGGTGTTTGTTTTCAATGGGACCTCTTGGTTCATCACCCAGCGA
AACTTCTTCTCACCACAAATTATCACAACTGACAACACTTTTGTCAGCGGGAGCTGCGATGTTGTAATTGGGATCATTAA
TAATACTGTGTATGATCCTCTCCAGCCCGAGTTGGATAGCTTCAAGGAGGAATTGGACAAGTACTTCAAGAATCATACCT
CTCCTGACGTGGACCTGGGAGACATTTCCGGAATCAATGCCTCCGTCGTTAACATCCAAAAAGAGATCGACCGATTGAAT
GAGGTTGCTAAGAACCTGAACGAGAGCCTGATTGACCTGCAAGAGCTCGGCAAGTACGAACAGTACATTAAGTGGCCATG
GTACGTTTGGCTCGGTTTTATTGCCGGACTGATCGCTATTGTGATGGTAACTATTCTTCTGTGCTGCATGACCTCCTGCT
GCTCATGTCTCAAGGGAGCTTGCTCTTGTGGGTCCTGAGCggccgcCCTGCACAACAGATTCTTCATGTTTGAACCAAAT
CAACTTGTGATATCATGCTCAAAGAGGCCTTAATTATATTTTAATTTTTAATTTTTATGAAAAAAACTAACAGCAATCAT
GGAAGTCCACGATTTTGAGACCGACGAGTTCAATGATTTCAATGAAGATGACTATGCCACAAGAGAATTCCTGAATCCCG
ATGAGCGCATGACGTACTTGAATCATGCTGATTACAATTTGAATTCTCCTCTAATTAGTGATGATATTGACAATTTGATC
AGGAAATTCAATTCTCTTCCGATTCCCTCGATGTGGGATAGTAAGAACTGGGATGGAGTTCTTGAGATGTTAACATCATG
TCAAGCCAATCCCATCTCAACATCTCAGATGCATAAATGGATGGGAAGTTGGTTAATGTCTGATAATCATGATGCCAGTC
AAGGGTATAGTTTTTTACATGAAGTGGACAAAGAGGCAGAAATAACATTTGACGTGGTGGAGACCTTCATCCGCGGCTGG
GGCAACAAACCAATTGAATACATCAAAAAGGAAAGATGGACTGACTCATTCAAAATTCTCGCTTATTTGTGTCAAAAGTT
TTTGGACTTACACAAGTTGACATTAATCTTAAATGCTGTCTCTGAGGTGGAATTGCTCAACTTGGCGAGGACTTTCAAAG
GCAAAGTCAGAAGAAGTTCTCATGGAACGAACATATGCAGGATTAGGGTTCCCAGCTTGGGTCCTACTTTTATTTCAGAA
GGATGGGCTTACTTCAAGAAACTTGATATTCTAATGGACCGAAACTTTCTGTTAATGGTCAAAGATGTGATTATAGGGAG
GATGCAAACGGTGCTATCCATGGTATGTAGAATAGACAACCTGTTCTCAGAGCAAGACATCTTCTCCCTTCTAAATATCT
ACAGAATTGGAGATAAAATTGTGGAGAGGCAGGGAAATTTTTCTTATGACTTGATTAAAATGGTGGAACCGATATGCAAC
TTGAAGCTGATGAAATTAGCAAGAGAATCAAGGCCTTTAGTCCCACAATTCCCTCATTTTGAAAATCATATCAAGACTTC
TGTTGATGAAGGGGCAAAAATTGACCGAGGTATAAGATTCCTCCATGATCAGATAATGAGTGTGAAAACAGTGGATCTCA
CACTGGTGATTTATGGATCGTTCAGACATTGGGGTCATCCTTTTATAGATTATTACACTGGACTAGAAAAATTACATTCC
CAAGTAACCATGAAGAAAGATATTGATGTGTCATATGCAAAAGCACTTGCAAGTGATTTAGCTCGGATTGTTCTATTTCA
ACAGTTCAATGATCATAAAAAGTGGTTCGTGAATGGAGACTTGCTCCCTCATGATCATCCCTTTAAAAGTCATGTTAAAG
AAAATACATGGCCCACAGCTGCTCAAGTTCAAGATTTTGGAGATAAATGGCATGAACTTCCGCTGATTAAATGTTTTGAA
ATACCCGACTTACTAGACCCATCGATAATATACTCTGACAAAAGTCATTCAATGAATAGGTCAGAGGTGTTGAAACATGT
CCGAATGAATCCGAACACTCCTATCCCTAGTAAAAAGGTGTTGCAGACTATGTTGGACACAAAGGCTACCAATTGGAAAG
AATTTCTTAAAGAGATTGATGAGAAGGGCTTAGATGATGATGATCTAATTATTGGTCTTAAAGGAAAGGAGAGGGAACTG
AAGTTGGCAGGTAGATTTTTCTCCCTAATGTCTTGGAAATTGCGAGAATACTTTGTAATTACCGAATATTTGATAAAGAC
TCATTTCGTCCCTATGTTTAAAGGCCTGACAATGGCGGACGATCTAACTGCAGTCATTAAAAAGATGTTAGATTCCTCAT
CCGGCCAAGGATTGAAGTCATATGAGGCAATTTGCATAGCCAATCACATTGATTACGAAAAATGGAATAACCACCAAAGG
AAGTTATCAAACGGCCCAGTGTTCCGAGTTATGGGCCAGTTCTTAGGTTATCCATCCTTAATCGAGAGAACTCATGAATT
TTTTGAGAAAAGTCTTATATACTACAATGGAAGACCAGACTTGATGCGTGTTCACAACAACACACTGATCAATTCAACCT
CCCAACGAGTTTGTTGGCAAGGACAAGAGGGTGGACTGGAAGGTCTACGGCAAAAAGGATGGAGTATCCTCAATCTACTG
GTTATTCAAAGAGAGGCTAAAATCAGAAACACTGCTGTCAAAGTCTTGGCACAAGGTGATAATCAAGTTATTTGCACACA
GTATAAAACGAAGAAATCGAGAAACGTTGTAGAATTACAGGGTGCTCTCAATCAAATGGTTTCTAATAATGAGAAAATTA
TGACTGCAATCAAAATAGGGACAGGGAAGTTAGGACTTTTGATAAATGACGATGAGACTATGCAATCTGCAGATTACTTG
AATTATGGAAAAATACCGATTTTCCGTGGAGTGATTAGAGGGTTAGAGACCAAGAGATGGTCACGAGTGACTTGTGTCAC
CAATGACCAAATACCCACTTGTGCTAATATAATGAGCTCAGTTTCCACAAATGCTCTCACCGTAGCTCATTTTGCTGAGA
ACCCAATCAATGCCATGATACAGTACAATTATTTTGGGACATTTGCTAGACTCTTGTTGATGATGCATGATCCTGCTCTT
CGTCAATCATTGTATGAAGTTCAAGATAAGATACCGGGCTTGCACAGTTCTACTTTCAAATACGCCATGTTGTATTTGGA
CCCTTCCATTGGAGGAGTGTCGGGCATGTCTTTGTCCAGGTTTTTGATTAGAGCCTTCCCAGATCCCGTAACAGAAAGTC
TCTCATTCTGGAGATTCATCCATGTACATGCTCGAAGTGAGCATCTGAAGGAGATGAGTGCAGTATTTGGAAACCCCGAG
ATAGCCAAGTTTCGAATAACTCACATAGACAAGCTAGTAGAAGATCCAACCTCTCTGAACATCGCTATGGGAATGAGTCC
AGCGAACTTGTTAAAGACTGAGGTTAAAAAATGCTTAATCGAATCAAGACAAACCATCAGGAACCAGGTGATTAAGGATG
CAACCATATATTTGTATCATGAAGAGGATCGGCTCAGAAGTTTCTTATGGTCAATAAATCCTCTGTTCCCTAGATTTTTA
AGTGAATTCAAATCAGGCACTTTTTTGGGAGTCGCAGACGGGCTCATCAGTCTATTTCAAAATTCTCGTACTATTCGGAA
CTCCTTTAAGAAAAAGTATCATAGGGAATTGGATGATTTGATTGTGAGGAGTGAGGTATCCTCTTTGACACATTTAGGGA
AACTTCATTTGAGAAGGGGATCATGTAAAATGTGGACATGTTCAGCTACTCATGCTGACACATTAAGATACAAATCCTGG
GGCCGTACAGTTATTGGGACAACTGTACCCCATCCATTAGAAATGTTGGGTCCACAACATCGAAAAGAGACTCCTTGTGC
ACCATGTAACACATCAGGGTTCAATTATGTTTCTGTGCATTGTCCAGACGGGATCCATGACGTCTTTAGTTCACGGGGAC
CATTGCCTGCTTATCTAGGGTCTAAAACATCTGAATCTACATCTATTTTGCAGCCTTGGGAAAGGGAAAGCAAAGTCCCA
CTGATTAAAAGAGCTACACGTCTTAGAGATGCTATCTCTTGGTTTGTTGAACCCGACTCTAAACTAGCAATGACTATACT
TTCTAACATCCACTCTTTAACAGGCGAAGAATGGACCAAAAGGCAGCATGGGTTCAAAAGAACAGGGTCTGCCCTTCATA
GGTTTTCGACATCTCGGATGAGCCATGGTGGGTTCGCATCTCAGAGCACTGCAGCATTGACCAGGTTGATGGCAACTACA
GACACCATGAGGGATCTGGGAGATCAGAATTTCGACTTTTTATTCCAAGCAACGTTGCTCTATGCTCAAATTACCACCAC
TGTTGCAAGAGACGGATGGATCACCAGTTGTACAGATCATTATCATATTGCCTGTAAGTCCTGTTTGAGACCCATAGAAG
AGATCACCCTGGACTCAAGTATGGACTACACGCCCCCAGATGTATCCCATGTGCTGAAGACATGGAGGAATGGGGAAGGT
TCGTGGGGACAAGAGATAAAACAGATCTATCCTTTAGAAGGGAATTGGAAGAATTTAGCACCTGCTGAGCAATCCTATCA
AGTCGGCAGATGTATAGGTTTTCTATATGGAGACTTGGCGTATAGAAAATCTACTCATGCCGAGGACAGTTCTCTATTTC
CTCTATCTATACAAGGTCGTATTAGAGGTCGAGGTTTCTTAAAAGGGTTGCTAGACGGATTAATGAGAGCAAGTTGCTGC
CAAGTAATACACCGGAGAAGTCTGGCTCATTTGAAGAGGCCGGCCAACGCAGTGTACGGAGGTTTGATTTACTTGATTGA
TAAATTGAGTGTATCACCTCCATTCCTTTCTCTTACTAGATCAGGACCTATTAGAGACGAATTAGAAACGATTCCCCACA
AGATCCCAACCTCCTATCCGACAAGCAACCGTGATATGGGGGTGATTGTCAGAAATTACTTCAAATACCAATGCCGTCTA
ATTGAAAAGGGAAAATACAGATCACATTATTCACAATTATGGTTATTCTCAGATGTCTTATCCATAGACTTCATTGGACC
ATTCTCTATTTCCACCACCCTCTTGCAAATCCTATACAAGCCATTTTTATCTGGGAAAGATAAGAATGAGTTGAGAGAGC
TGGCAAATCTTTCTTCATTGCTAAGATCAGGAGAGGGGTGGGAAGACATACATGTGAAATTCTTCACCAAGGACATATTA
TTGTGTCCAGAGGAAATCAGACATGCTTGCAAGTTCGGGATTGCTAAGGATAATAATAAAGACATGAGCTATCCCCCTTG
GGGAAGGGAATCCAGAGGGACAATTACAACAATCCCTGTTTATTATACGACCACCCCTTACCCAAAGATGCTAGAGATGC
CTCCAAGAATCCAAAATCCCCTGCTGTCCGGAATCAGGTTGGGCCAATTACCAACTGGCGCTCATTATAAAATTCGGAGT
ATATTACATGGAATGGGAATCCATTACAGGGACTTCTTGAGTTGTGGAGACGGCTCCGGAGGGATGACTGCTGCATTACT
ACGAGAAAATGTGCATAGCAGAGGAATATTCAATAGTCTGTTAGAATTATCAGGGTCAGTCATGCGAGGCGCCTCTCCTG
AGCCCCCCAGTGCCCTAGAAACTTTAGGAGGAGATAAATCGAGATGTGTAAATGGTGAAACATGTTGGGAATATCCATCT
GACTTATGTGACCCAAGGACTTGGGACTATTTCCTCCGACTCAAAGCAGGCTTGGGGCTTCAAATTGATTTAATTGTAAT
GGATATGGAAGTTCGGGATTCTTCTACTAGCCTGAAAATTGAGACGAATGTTAGAAATTATGTGCACCGGATTTTGGATG
AGCAAGGAGTTTTAATCTACAAGACTTATGGAACATATATTTGTGAGAGCGAAAAGAATGCAGTAACAATCCTTGGTCCC
ATGTTCAAGACGGTCGACTTAGTTCAAACAGAATTTAGTAGTTCTCAAACGTCTGAAGTATATATGGTATGTAAAGGTTT
GAAGAAATTAATCGATGAACCCAATCCCGATTGGTCTTCCATCAATGAATCCTGGAAAAACCTGTACGCATTCCAGTCAT
CAGAACAGGAATTTGCCAGAGCAAAGAAGGTTAGTACATACTTTACCTTGACAGGTATTCCCTCCCAATTCATTCCTGAT
CCTTTTGTAAACATTGAGACTATGCTACAAATATTCGGAGTACCCACGGGTGTGTCTCATGCGGCTGCCTTAAAATCATC
TGATAGACCTGCAGATTTATTGACCATTAGCCTTTTTTATATGGCGATTATATCGTATTATAACATCAATCATATCAGAG
TAGGACCGATACCTCCGAACCCCCCATCAGATGGAATTGCACAAAATGTGGGGATCGCTATAACTGGTATAAGCTTTTGG
CTGAGTTTGATGGAGAAAGACATTCCACTATATCAACAGTGTTTGGCAGTTATCCAGCAATCATTTCCGATTAGGTGGGA
GGCTATTTCAGTAAAAGGAGGATACAAGCAGAAGTGGAGTACTAGAGGTGATGGGCTCCCAAAAGATACCCGAATTTCAG
ACTCCTTGGCCCCAATCGGGAACTGGATCAGATCTTTGGAATTGGTCCGAAACCAAGTTCGTCTAAATCCATTCAATAAG
ATCTTGTTCAATCAGCTATGTCGTACAGTGGATAATCATTTGAAGTGGTCAAATTTGCGAAAAAACACAGGAATGATTGA
ATGGATCAATGGGCGAATTTCAAAAGAAGACCGGTCTATACTGATGTTGAAGAGTGACCTACATGAGGAAAACTCTTGGA
GAGATTAAAAAATCAGGAGGAGACTCCAAACTTTAAGTATGAAAAAAACTTTGATCCTTAAGACCCTCTTGTGGTTTTTA
TTTTTTTATCTGGTTTTGTGGTCTTCGTGGGTCGGCATGGCATCTCCACCTCCTCGCGGTCCGACCTGGGCATCCGAAGG
AGGACGTCGTCCACTCGGATGGCTAAGGGAGAGCTCGGATCCGGCTGCTAACAAAGCCCGAAAGGAAGCTGAGTTGGCTG
CTGCCACCGCTGAGCAATAACTAGCATAACCCCTTGGGGCCTCTAAACGGGTCTTGAGGGGTTTTTTGCTGAAAGGAGGA
ACTATATCCGGATCGAGATCCTCTAGAGTCGACCTGCAGGCATGCAAGCTTGTATTCTATAGTGTCACCTAAATCGTATG
TGTATGATACATAAGGTTATGTATTAATTGTAGCCGCGTTCTAACGACAATATGTACAAGCCTAATTGTGTAGCATCTGG
CTTACTGAAGCAGACCCTATCATCTCTCTCGTAAACTGCCGTCAGAGTCGGTTTGGTTGGACGAACCTTCTGAGTTTCTG
GTAACGCCGTCCCGCACCCGGAAATGGTCAGCGAACCAATCAGCAGGGTCATCGCTAGCCAGATCCTCTACGCCGGACGC
ATCGTGGCCGGCATCACCGGCGCCACAGGTGCGGTTGCTGGCGCCTATATCGCCGACATCACCGATGGGGAAGATCGGGC
TCGCCACTTCGGGCTCATGAGCGCTTGTTTCGGCGTGGGTATGGTGGCAGGCCCCGTGGCCGGGGGACTGTTGGGCGCCA
TCTCCTTGCACCATTCCTTGCGGCGGCGGTGCTCAACGGCCTCAACCTACTACTGGGCTGCTTCCTAATGCAGGAGTCGC
ATAAGGGAGAGCGTCGAATGGTGCACTCTCAGTACAATCTGCTCTGATGCCGCATAGTTAAGCCAGCCCCGACACCCGCC
AACACCCGCTGACGCGCCCTGACGGGCTTGTCTGCTCCCGGCATCCGCTTACAGACAAGCTGTGACCGTCTCCGGGAGCT
GCATGTGTCAGAGGTTTTCACCGTCATCACCGAAACGCGCGAGACGAAAGGGCCTCGTGATACGCCTATTTTTATAGGTT
AATGTCATGATAATAATGGTTTCTTAGACGTCAGGTGGCACTTTTCGGGGAAATGTGCGCGGAACCCCTATTTGTTTATT
TTTCTAAATACATTCAAATATGTATCCGCTCATGAGACAATAACCCTGATAAATGCTTCAATAATATTGAAAAAGGAAGA
GTATGAGTATTCAACATTTCCGTGTCGCCCTTATTCCCTTTTTTGCGGCATTTTGCCTTCCTGTTTTTGCTCACCCAGAA
ACGCTGGTGAAAGTAAAAGATGCTGAAGATCAGTTGGGTGCACGAGTGGGTTACATCGAACTGGATCTCAACAGCGGTAA
GATCCTTGAGAGTTTTCGCCCCGAAGAACGTTTTCCAATGATGAGCACTTTTAAAGTTCTGCTATGTGGCGCGGTATTAT
CCCGTATTGACGCCGGGCAAGAGCAACTCGGTCGCCGCATACACTATTCTCAGAATGACTTGGTTGAGTACTCACCAGTC
ACAGAAAAGCATCTTACGGATGGCATGACAGTAAGAGAATTATGCAGTGCTGCCATAACCATGAGTGATAACACTGCGGC
CAACTTACTTCTGACAACGATCGGAGGACCGAAGGAGCTAACCGCTTTTTTGCACAACATGGGGGATCATGTAACTCGCC
TTGATCGTTGGGAACCGGAGCTGAATGAAGCCATACCAAACGACGAGCGTGACACCACGATGCCTGTAGCAATGGCAACA
ACGTTGCGCAAACTATTAACTGGCGAACTACTTACTCTAGCTTCCCGGCAACAATTAATAGACTGGATGGAGGCGGATAA
AGTTGCAGGACCACTTCTGCGCTCGGCCCTTCCGGCTGGCTGGTTTATTGCTGATAAATCTGGAGCCGGTGAGCGTGGGT
CTCGCGGTATCATTGCAGCACTGGGGCCAGATGGTAAGCCCTCCCGTATCGTAGTTATCTACACGACGGGGAGTCAGGCA
ACTATGGATGAACGAAATAGACAGATCGCTGAGATAGGTGCCTCACTGATTAAGCATTGGTAACTGTCAGACCAAGTTTA
CTCATATATACTTTAGATTGATTTAAAACTTCATTTTTAATTTAAAAGGATCTAGGTGAAGATCCTTTTTGATAATCTCA
TGACCAAAATCCCTTAACGTGAGTTTTCGTTCCACTGAGCGTCAGACCCCGTAGAAAAGATCAAAGGATCTTCTTGAGAT
CCTTTTTTTCTGCGCGTAATCTGCTGCTTGCAAACAAAAAAACCACCGCTACCAGCGGTGGTTTGTTTGCCGGATCAAGA
GCTACCAACTCTTTTTCCGAAGGTAACTGGCTTCAGCAGAGCGCAGATACCAAATACTGTTCTTCTAGTGTAGCCGTAGT
TAGGCCACCACTTCAAGAACTCTGTAGCACCGCCTACATACCTCGCTCTGCTAATCCTGTTACCAGTGGCTGCTGCCAGT
GGCGATAAGTCGTGTCTTACCGGGTTGGACTCAAGACGATAGTTACCGGATAAGGCGCAGCGGTCGGGCTGAACGGGGGG
TTCGTGCACACAGCCCAGCTTGGAGCGAACGACCTACACCGAACTGAGATACCTACAGCGTGAGCTATGAGAAAGCGCCA
CGCTTCCCGAAGGGAGAAAGGCGGACAGGTATCCGGTAAGCGGCAGGGTCGGAACAGGAGAGCGCACGAGGGAGCTTCCA
GGGGGAAACGCCTGGTATCTTTATAGTCCTGTCGGGTTTCGCCACCTCTGACTTGAGCGTCGATTTTTGTGATGCTCGTC
AGGGGGGCGGAGCCTATGGAAAAACGCCAGCAACGCGGCCTTTTTACGGTTCCTGGCCTTTTGCTGGCCTTTTGCTCACA
TGTTCTTTCCTGCGTTATCCCCTGATTCTGTGGATAACCGTATTACCGCCTTTGAGTGAGCTGATACCGCTCGCCGCAGC
CGAACGACCGAGCGCAGCGAGTCAGTGAGCGAGGAAGCGGAAGAGCGCCCAATACGCAAACCGCCTCTCCCCGCGCGTTG
GCCGATTCATTAATGCAGGGGGATCTCGATCCCGCGAAATTAATACGACTCACTATAGG
