# Supplementary material for: Distinct pathways for evolution of enhanced receptor binding and cell entry in SARS-like bat coronaviruses
Source: PLoS Pathog. 2024 Nov 15;20(11):e1012704. doi: 10.1371/journal.ppat.1012704 (PMC11602109; doi:10.1371/journal.ppat.1012704)
Supplement: S2 File — Consensus sequence of spike gene in the rescued rVSV-SHC014-CoV viral population generated by assembly of nanopore sequencing reads. The starting rescue plasmid encoded the A835D and T842A substitutions. A single additional point mutation encoding the substitution F294L was observed. Plain-text file with sequence in fasta format. (FASTA) [file ppat.1012704.s013.fasta]

>0 length 4066
TCGTCGGTCTCAAAATCGTGGACTTCCATGATTGCTGTTAGTTTTTTTTCATAAAAATTAAAAATTAAAATATAATTAAGGCCTCTTTGAGCATGATATCACAAGTTGATTTGGTTCAAACATGAAGAATCTGTGTGCAGGGCGGCCGCTCAGGACCCACAAGAGCAAGCTCCCTTGAGACATGAGCAGCAGGAGGTCATGCAGCACAGAAGAATAGTTACCATCACAATAGCGATCAGTCCGGCAATAAAACCGAGCCAAACGTACCATGGCCACTTAATGTACTGTTCGTACTTGCCGAGCTCTTGCAGGTCAATCAGGCTCTCGTTCAGGTTCTTAGCAACCTCATTCAATCGGTCGATCTCTTTTTGGATGTTAACGACGGAGGCATTGATTCCGGAAATGTCTCCCAGGTCCACGTCAGGAGAGGTATGATTCTTGAAGTACTTGTCCAATTCCTCCTTGAAGCTATCCAACTCGGGCTGGAGAGGATCATACACAGTATTATTAATGATCCCAATTACAACATCGCAGCTCCCGCTGACAAAAGTGTTGTCAGTTGTGATAATTTGTGGTGAGAAGAAGTTTCGCTGGGTGATGAACCAAGAGGTCCCATTGAAAACAAACACCCCTCCCGAGGGAAGTAAGCTTTCCCCTCGTGGCATATGGCTGGGGCTGTTGTGAAGTTCCTCTCCTGGCTGGGAACATAGGTCACGTGCAGGAACACAACGCCGTGGGGGGCAGCCTGTGGGAAACTCATCAGGTGGTACCCCTTCCCACAAAAGTCGACTCGTTTAGACTGGCCCAGTACGCATTCGCTCATCTTGGTGGCGGCCAGATTTGCTGATGCCCGGATTTCTGCAGCTCTAATCAGCTGTTGAGTGACGTAGGTTTGCAAGGACTGCAGCCGCCCGGTAATGAGCCTATCTATTTGCACCTCGGCCTCAACCTTATCCAGCCGACTGAGGATGTCGTTCAACACTGAAGATATGGCTCCGAAATTGGAACTAAGCTGTTTTACCAATGTATTCAGTGCCTGGGCATTCTGGTTTACAACATCTTGCAGTTTCCCCAGGGCAGTACTTGTTGTGGTCAGACTTTCCTGAATCTGACTGATTGCCTTATTGAACTGATTGGCAATCTGTTTCTGGTTCTCGTACAGCACATTCTGAGTGACTCCAATGCCATTGAAGCGATATGCCATCTGCATGGCAAATGGGATCTGAAGTGCGGCACCGGCCCCGAATGTCCAGCCAGCTGTTGCCGTTCCAGACACCAATGCTGCGGTGTAAGCGGCTATCATATCGTCAGTAAGCAGAGGAGGCAGGACAGCAAGGCCATTAAATTTCTGGTCGCAAATCAGATCTCTAGCATTGATATCCCCCAGGCACTCCCCGTATTGCTTCATGAACCCGGCGTCTGCCAGGGTGACCTTATTGAAAAGCAAGTCTTCAATGAAGGATCTCTTTGTGGGTTTCAGTGGGTCGGGCAGAATCTGGGAGAAGTTGAATCCTCCGAAATCCTTCAAGGTTGGAGTTTTATACATCTGTTTGACCTGGGCAAACACCTCCCTTGTGTTGCGGTCCTGTTCAACTGCAATTCCGCTCAGAGCTCGGTTGAGCTGGGTACAAAAGGACCCGTACTGAAGCAGAAGGTTGGCACACTCTGTGGAATCCCCACATATATACATATTACAATCCACTGACGTTTTGGCCATACTCACAGGCATGACTTCTGTTGTAATGGAGATAGAGAAGTTTGTAGGAATGGCTATAGTGTTATTAGAATAAGCAATGGAGCTATCGGCCCCCAGTGACATGGTATAGGCCACGATTGATTTTTGGGAGGTGGACCGCAGACTTGATACTGTGTGATAACTTGCACAGATGCCTGCTCCGATGGGGATGTCGCATTCATAGCTTGTATCCACATGCTCAGCTCCAATGAGACACCCAGCTTGAGTTTGAAACACATTGTTTCCCGTTGAGTACACCCGCCAACTGGGGGTAAGCTGATCGGCATGGATTGCCACGGGTACGTCGGTACAATTCACGTCCTGGTAGAGCACAGCCACTTCGGAAGATGTGTTTGTTCCTGGTGTAATCACAGAAACTCCGCCGAAGCTGCAAGGGGAAATATCCAATATTTCAGATGTTTTAGGGTCCCTAACGGAATCCGTGAAGTCGCTCACGTCCCTTCCGAATTGTTGGAAGGGCTGGAAGCGTTTAGAAGATGGTGTGAGAACGCCTGTGCCGGTCAGTCCATTGAAGTTGAAATTCACGCACTGATTCTTTATAAGATCAGTACTCAGCTTTGGACCACACACTGTAGCAGGAGCGTTAAGGAGCTCGAAAGAAAGAACGACCACTCTATATGGCTGGTGCCCGACCCCGGCGGTAGTAAAAAAGCCATAGGGCCGCAGGGGGTTATAGCAATTAGGACCCACAGCACTACAGGATTGTCCGCCTGGAGAGTATATATCGTTGGACAAATCGCGCTCGTATGGGTTCAGCTTACTGCGCCGAACCCACCTATACAGATAGTTATAGTTTCCACTCGTAGAGCTGTCCTTGCTATTGGTGTTCCAAGCCAGGACACATCCAAGAAAGTCATCAGGGAGTTTGTAGTTATAGTCTGCAATAACTCCAGTCTGCCCAGGAGCAATCTGGCGGACGTCATCACCTTTTACTACAAAAGAATCGGCGTACACGTTAGAAAAACACAGATCGTTCAGTTTGGTAGCGCTCACGCCATAACATTTGAAAGTAGAAAATGATGTACTGTTATACAGCACACTGTAGTCGGCAACGCAATTACTGATTCTTTTCCGCTCCCAGGCATACACGGAGGGGAAAGTTGTAGCGTTAAACACCTCGCCAAAAGGGCACAGATTAGTTATATTTGGAAACCGCACCACCTCTTTGGAGGGAGCTACCCTAAAGTTGGACGTCTGATAAATTCCCTTGTCGATCTCGAGGCTCTTCACGGAGCATTTCAATTCTGCCAGTGGGTTTTGAGAACAATCTACGGCGTCAGTAATCGTGCCGTTCTCATCATACTTCAACATAAATGTAGTTGGCTTAAGGTATCCGACAAAGTAGGCGGCAGCGGATGTGCCCCAATAATCAGGCCGAGGTGGAAAGGCAGTCAGGAGAGTTCTAAAATTGGTAATGTTTATGCCCAAAGGCAGCTTAAAAATAGGTTTCAGAGCATTGAATCCTGTAGGCAATCCGCTAGCTGCGCTAATTGGCTGGTACCCACTATAAACGTGGAGGAAGCCATCCTTATTGCGGAACACGAACTCTCTAAGATCTTTAAAGTTCCCTGGCTTCTCTCCCAGGTCCAGGTTAAAGTCTTTAGATACGTACTCGAAGGTACAGTTAAATGCGTTATTAAAGATATAAGAGGGGATTTGTGTGTTGTTGGATTTGAGGACAACGAAGAAAGGGTTATCGCACAGCTCGAAATTGCAGGCTCGAATAACGAGGTTGGTACTATTGTTCATGATAATCACGGACTGACTTTTGTTGTTCATGGTGGAACCAAACACCCAGCCTCTAATTACATTGGACTTCTCGGTTGCGGCAAAATAAATCCCATCCCTGAATGGAATGATTGGATTATCAAAGTTCAGGCCAAAAGTAATAAAGCGGGTCACGTTGGAGTCGAAGGGGAGGAAATGGTCTTGCACCAGGTGGAGGACATTAGACCTAAAAATATCATCAGGATAGTATACGCCCCTGTGGCTACTAAGGAACTGAGTATTTGCAGGGGGAGTGCGGTCGTCAAAGTCCAGACATTTTTCAATTGTATAGCTTGACACCAAAGTAGCAAACACCAGAACAAGCAGTTTCATGGTGGCGGCACGCGTGTCAAGGAAACAGATCGATCTCTGTTAGTTTTTTTCATAGGGATAGAAAAGACAGGATATTAGTTGTTCGAAAGGCTGGAATTAGGAGAGACTGAGTAAACCGGGGATTGTTCAGAAGCTGGAAGCTAGACTAGCTCATTTGAAGTGGCTGATAGAATCCAGGACCCACGCTCCAGATGCCTTTTTCTCGACAAT
